# Supplementary material for: Compositional Analysis of Polymeric Proanthocyanidins from Vitis amurensis Rupr. (Vitaceae) Seeds After Catechin-Assisted Sulfitolytic Cleavage
Source: Foods. 2026 Jun 6;15(12):2045. doi: 10.3390/foods15122045 (PMC13298973; doi:10.3390/foods15122045)
Supplement: Supplementary file 1 [file foods-15-02045-s001.zip]

Archive with 1 entries (1 files):
- foods-4259318-supplementary.pdf
